# Supplementary material for: Performance estimation of two in-house ELISA assays for COVID-19 surveillance through the combined detection of anti-SARS-CoV-2 IgA, IgM, and IgG immunoglobulin isotypes
Source: PLoS One. 2023 Feb 6;18(2):e0270388. doi: 10.1371/journal.pone.0270388 (PMC9901778; doi:10.1371/journal.pone.0270388)
Supplement: S3 Table — Anonymized individual results for Np ELISA, RBD ELISA, and the lateral flow chromatographic immunoassay (LFCI) test kit (The Diagnostic Kit for IgM / IgG Antibody to Coronavirus (SARS-CoV-2) (Lateral Flow), LIVZON, China). (XLSX) [file pone.0270388.s003.xlsx]

## Sheet: Sheet1
S3 Table. In-house ELISAs and rapid test results. Anonymized individual results for Np ELISA, RBD ELISA, and the lateral flow chromatographic immunoassay (LFCI) test kit (The Diagnostic Kit for IgM / IgG Antibody to Coronavirus (SARS-CoV-2) (Lateral Flow), LIVZON, China).
Sample ID	Disease status	In-house ELISA (OD)		LFCI Livzon (-/+)
		Np	RBR	IgM	IgG
1	Confirmed	1.18	1.025	Pos	Pos
2	Confirmed	1.16	1.024	Pos	Pos
3	Confirmed	1.02	1.022	Pos	Pos
4	Confirmed	1.17	1.026	Pos	Pos
5	Confirmed	1.16	1.026	Pos	Pos
6	Confirmed	1.14	1.024	Pos	Pos
7	Confirmed	1.14	1.018	Neg	Pos
8	Confirmed	1.11	1.023	Pos	Pos
9	Confirmed	1	1.026	Pos	Pos
10	Confirmed	1.11	1.031	Pos	Pos
11	Confirmed	1.11	1.038	Neg	Neg
12	Confirmed	1.26	1.036	Pos	Pos
13	Confirmed	1.09	1.032	Pos	Pos
14	Confirmed	0.99	1.034	Pos	Pos
15	Confirmed	1.01	1.03	Pos	Pos
16	Confirmed	0.97	1.029	Pos	Pos
17	Confirmed	1.07	1.028	Pos	Pos
18	Confirmed	1.04	1.024	Pos	Pos
19	Confirmed	1.06	1.021	Pos	Pos
20	Confirmed	1.02	1.021	Pos	Pos
21	Confirmed	0.92	1.018	Pos	Pos
22	Confirmed	1.06	1.015	Pos	Pos
23	Confirmed	0.98	1.015	Pos	Pos
24	Confirmed	1.06	1.011	Pos	Pos
25	Confirmed	1.09	1.01	Pos	Pos
26	Confirmed	1.03	1.022	Pos	Pos
27	Confirmed	0.54	1.012	Neg	Neg
28	Confirmed	1.08	1.034	Pos	Pos
29	Confirmed	1.05	1.032	Pos	Pos
30	Confirmed	1.09	1.027	Pos	Pos
31	Confirmed	0.85	1.033	Pos	Pos
32	Confirmed	1.1	1.027	Pos	Pos
33	Confirmed	1	1.022	Pos	Pos
34	Confirmed	1.05	1.02	Neg	Pos
35	Confirmed	1.05	1.021	Pos	Pos
36	Confirmed	1.05	1.016	Pos	Pos
37	Confirmed	0.91	1.012	Pos	Pos
38	Confirmed	0.99	1.012	Pos	Pos
39	Confirmed	0.93	0.996	Pos	Pos
40	Confirmed	0.63	0.99	Pos	Pos
41	Confirmed	0.91	0.992	Pos	Pos
42	Confirmed	0.9	1.008	Pos	Pos
43	Confirmed	1.05	1.01	Pos	Pos
44	Confirmed	1.07	1.004	Pos	Pos
45	Confirmed	0.9	1.031	Pos	Pos
46	Confirmed	0.88	1.049	Neg	Pos
47	Confirmed	1.03	1.068	Neg	Neg
48	Confirmed	0.99	1.095	Pos	Pos
49	Confirmed	1.08	1.124	Neg	Pos
50	Confirmed	1.05	1.19	Pos	Pos
51	Control	0.82	0.84	Neg	Neg
52	Control	0.67	0.58	Neg	Neg
53	Control	0.6	0.52	Neg	Neg
54	Control	0.38	1.02	Neg	Neg
55	Control	0.58	0.95	Neg	Neg
56	Control	0.43	0.5	Neg	Neg
57	Control	0.44	0.65	Neg	Neg
58	Control	0.5	0.56	Neg	Neg
59	Control	0.56	0.72	Neg	Neg
60	Control	0.86	0.82	Neg	Neg
61	Control	0.71	0.66	Neg	Neg
62	Control	0.39	0.65	Neg	Neg
63	Control	0.57	0.57	Neg	Neg
64	Control	0.32	0.6	Neg	Neg
65	Control	0.51	0.57	Neg	Neg
66	Control	0.53	0.42	Neg	Neg
67	Control	0.45	0.74	Neg	Neg
68	Control	0.47	0.66	Neg	Neg
69	Control	0.52	0.65	Neg	Neg
70	Control	0.36	0.63	Neg	Neg
71	Control	0.53	0.74	Neg	Neg
72	Control	0.58	0.69	Neg	Neg
73	Control	0.53	0.58	Neg	Neg
74	Control	0.53	0.92	Neg	Neg
75	Control	0.44	0.59	Neg	Neg
76	Control	0.55	0.39	Neg	Neg
77	Control	0.63	0.76	Neg	Neg
78	Control	0.4	0.53	Neg	Neg
79	Control	0.08	0.74	Neg	Neg
80	Control	0.51	0.5	Neg	Neg
81	Control	0.68	0.46	Neg	Neg
82	Control	0.59	0.6	Neg	Neg
83	Control	0.48	0.79	Neg	Neg
84	Control	0.53	0.66	Neg	Neg
85	Control	0.52	1.02	Neg	Neg
86	Control	0.47	0.71	Neg	Neg
87	Control	0.5	0.99	Neg	Neg
88	Control	0.6	0.98	Neg	Neg
89	Control	0.76	0.82	Neg	Neg
90	Control	0.51	0.78	Neg	Neg
91	Control	0.37	1.01	Neg	Neg
92	Control	0.35	1.08	Neg	Neg
93	Control	0.48	0.98	Neg	Neg
94	Control	0.47	0.9	Neg	Neg
